# Supplementary material for: Mitochondrial inner membrane permeabilisation enables mtDNA release during apoptosis
Source: EMBO J. 2018 Jul 26;37(17):e99238. doi: 10.15252/embj.201899238 (PMC6120664; doi:10.15252/embj.201899238)
Supplement: Supplementary file 10 — Video EV9 [file EMBJ-37-e99238-s010.zip]

Archive with 5 entries (4 files):
- Video9.mov
- __MACOSX/
- __MACOSX/._Video9.mov
- Video9.rtf
- __MACOSX/._Video9.rtf
