# Supplementary material for: Mitochondrial inner membrane permeabilisation enables mtDNA release during apoptosis
Source: EMBO J. 2018 Jul 26;37(17):e99238. doi: 10.15252/embj.201899238 (PMC6120664; doi:10.15252/embj.201899238)
Supplement: Supplementary file 12 — Source Data for Expanded View [file EMBJ-37-e99238-s016.zip]

Archive with 7 entries (6 files):
- Figure_EV1_Source_Data.pdf
- Figure_EV2_Source_Data.pdf
- Figure_EV4_Source_Data.pdf
- __MACOSX/
- __MACOSX/._Figure_EV1_Source_Data.pdf
- __MACOSX/._Figure_EV2_Source_Data.pdf
- __MACOSX/._Figure_EV4_Source_Data.pdf
